# Supplementary material for: Molecular Epidemiology, Virulence Traits and Antimicrobial Resistance Signatures of Aeromonas spp. in the Critically Endangered Iberochondrostoma lusitanicum Follow Geographical and Seasonal Patterns
Source: Antibiotics (Basel). 2021 Jun 22;10(7):759. doi: 10.3390/antibiotics10070759 (PMC8300795; doi:10.3390/antibiotics10070759)
Supplement: Supplementary file 1 [file antibiotics-10-00759-s001.zip]

Archive with 4 entries (4 files):
- Supplementary material 1.pptx
- Supplementary material 2.pptx
- Supplementary material 3.pptx
- Supplementary material 4.pptx
